# Supplementary material for: UAV-OBB: An aerial urban vehicle dataset with oriented bounding boxes for remote sensing object detection in smart cities
Source: Data Brief. 2026 Mar 25;66:112710. doi: 10.1016/j.dib.2026.112710 (PMC13092195; doi:10.1016/j.dib.2026.112710)
Supplement: Supplementary file 1 [file mmc1.zip]

Archive with 5 entries (4 files):
- additional files for testing/
- additional files for testing/VID_20250526_183651.mp4
- additional files for testing/VID_20251225_083626.mp4
- additional files for testing/VID_20251230_173136.mp4
- additional files for testing/VID_20260303_194838.mp4
