# Supplementary material for: UAV-OBB: An aerial urban vehicle dataset with oriented bounding boxes for remote sensing object detection in smart cities
Source: Data Brief. 2026 Mar 25;66:112710. doi: 10.1016/j.dib.2026.112710 (PMC13092195; doi:10.1016/j.dib.2026.112710)
Supplement: Supplementary file 2 [file mmc2.zip]

Archive with 1 entries (1 files):
- data_classes.yaml
