# Supplementary material for: UAV-OBB: An aerial urban vehicle dataset with oriented bounding boxes for remote sensing object detection in smart cities
Source: Data Brief. 2026 Mar 25;66:112710. doi: 10.1016/j.dib.2026.112710 (PMC13092195; doi:10.1016/j.dib.2026.112710)
Supplement: Supplementary file 2 [file mmc2.zip › data_classes.yaml]

train: train/images
val: valid/images
test: test/images

names: 
  0: bike
  1: bus
  2: car
  3: other_vechicle
  4: taxi
  5: truck
