# Supplementary material for: UAV-OBB: An aerial urban vehicle dataset with oriented bounding boxes for remote sensing object detection in smart cities
Source: Data Brief. 2026 Mar 25;66:112710. doi: 10.1016/j.dib.2026.112710 (PMC13092195; doi:10.1016/j.dib.2026.112710)
Supplement: Supplementary file 3 [file mmc3.zip]

Archive with 2 entries (2 files):
- UAV-OBB.py
- UAV-OBB Heatmaps and tabluar stats.py
