# Supplementary material for: UAV-OBB: An aerial urban vehicle dataset with oriented bounding boxes for remote sensing object detection in smart cities
Source: Data Brief. 2026 Mar 25;66:112710. doi: 10.1016/j.dib.2026.112710 (PMC13092195; doi:10.1016/j.dib.2026.112710)
Supplement: Supplementary file 3 [file mmc3.zip › UAV-OBB.py]

import os, cv2, glob, yaml, math
import numpy as np, pandas as pd
import matplotlib.pyplot as plt, seaborn as sns
from matplotlib.colors import LinearSegmentedColormap
import warnings
warnings.filterwarnings('ignore')  # Suppress warnings

# ================= CONFIG =================
DATA_ROOT = "./dataset/UAV-OBB"
N_SAMPLES = 6
# ===========================================

# ================= PARSE 9-VALUE POLYGON LABELS =================
def parse_polygon_label(label_path, img_w, img_h):
    boxes = []
    if not os.path.exists(label_path):
        return boxes
    with open(label_path, 'r') as f:
        for line in f:
            parts = list(map(float, line.strip().split()))
            if len(parts) != 9:
                continue
            cls = int(parts[0])
            pts = np.array([
                [parts[1]*img_w, parts[2]*img_h],
                [parts[3]*img_w, parts[4]*img_h],
                [parts[5]*img_w, parts[6]*img_h],
                [parts[7]*img_w, parts[8]*img_h]
            ], dtype=np.float32)
            center = pts.mean(axis=0)
            edge_vec = pts[1] - pts[0]
            angle_rad = math.atan2(edge_vec[1], edge_vec[0])
            angle_deg = np.degrees(angle_rad) % 180
            width = np.linalg.norm(pts[1] - pts[0])
            height = np.linalg.norm(pts[2] - pts[1])
            if height > width:
                width, height = height, width
                angle_deg = (angle_deg + 90) % 180
            boxes.append({
                'class': cls, 'corners_px': pts,
                'x_center': center[0], 'y_center': center[1],
                'width': width, 'height': height,
                'angle_deg': angle_deg, 'area': width * height,
                'aspect_ratio': width / max(height, 1)
            })
    return boxes

# ================= LOAD DATASET STATS =================
def analyze_dataset(data_root):
    stats = {'box_stats': [], 'image_stats': [], 'class_names': {}}
    yaml_path = os.path.join(data_root, "data.yaml")
    if os.path.exists(yaml_path):
        with open(yaml_path, 'r') as f:
            data = yaml.safe_load(f)
            stats['class_names'] = data.get('names', {})

    for split in ['train', 'valid', 'test']:
        img_dir = os.path.join(data_root, split, "images")
        lbl_dir = os.path.join(data_root, split, "labels")
        if not os.path.exists(img_dir): continue

        for img_path in glob.glob(os.path.join(img_dir, "*.jpg")) + glob.glob(os.path.join(img_dir, "*.png")):
            img = cv2.imread(img_path)
            if img is None: continue
            h, w = img.shape[:2]
            lbl_path = os.path.join(lbl_dir, os.path.basename(img_path).rsplit('.',1)[0] + ".txt")
            boxes = parse_polygon_label(lbl_path, w, h)

            stats['image_stats'].append({
                'split': split, 'image': os.path.basename(img_path),
                'width': w, 'height': h, 'n_objects': len(boxes)
            })

            for b in boxes:
                stats['box_stats'].append({
                    'split': split, 'class': b['class'],
                    'class_name': stats['class_names'].get(b['class'], f"C{b['class']}"),
                    'width': b['width'], 'height': b['height'],
                    'area': b['area'], 'aspect_ratio': b['aspect_ratio'],
                    'angle_deg': b['angle_deg'],
                    'x_center': b['x_center'], 'y_center': b['y_center'],
                    'x_norm': b['x_center'] / w,
                    'y_norm': b['y_center'] / h
                })

    stats['df_boxes'] = pd.DataFrame(stats['box_stats'])
    stats['df_images'] = pd.DataFrame(stats['image_stats'])
    return stats

# ================= PRINT COMPREHENSIVE TABULAR STATISTICS =================
def print_tabular_stats(stats):
    dfb = stats['df_boxes']
    dfi = stats['df_images']
    class_names = stats['class_names']

    print("\n" + "="*120)
    print(" " * 40 + "DATASET STATISTICS REPORT")
    print("="*120)

    # 1. IMAGE COUNTS PER SPLIT
    print("\n[1] IMAGE COUNTS PER DATASET SPLIT")
    print("-"*120)
    print(f"{'Split':<15}{'Number of Images':>20}{'Percentage':>20}{'Total Annotations':>25}")
    print("-"*120)

    total_images = len(dfi)
    for split in ['train', 'valid', 'test']:
        split_images = dfi[dfi['split'] == split]
        n_imgs = len(split_images)
        n_anns = split_images['n_objects'].sum()
        pct = (n_imgs / total_images * 100) if total_images > 0 else 0
        print(f"{split.upper():<15}{n_imgs:>20,}{pct:>19.2f}%{n_anns:>25,}")
    print("-"*120)
    print(f"{'TOTAL':<15}{total_images:>20,}{'100.00':>19}%{len(dfb):>25,}")
    print("="*120)

    # 2. ANNOTATIONS PER CLASS PER SPLIT (DETAILED TABLE)
    print("\n[2] ANNOTATIONS PER CLASS PER SPLIT")
    print("-"*120)

    # Create pivot table
    pivot = pd.crosstab(dfb['class_name'], dfb['split'], margins=True, margins_name='TOTAL')

    # Add percentage rows
    pivot_pct = pivot.copy()
    for col in pivot_pct.columns:
        if col != 'TOTAL':
            total_col = pivot[col].sum()
            pivot_pct[col] = (pivot[col] / total_col * 100).round(2) if total_col > 0 else 0
        else:
            total_all = pivot[col].sum()
            pivot_pct[col] = (pivot[col] / total_all * 100).round(2) if total_all > 0 else 0

    print("\n2a. Absolute Counts:")
    print(pivot.to_string())

    print("\n2b. Percentage within each split:")
    print(pivot_pct.to_string())

    # 3. DETAILED PER-CLASS BREAKDOWN
    print("\n[3] DETAILED PER-CLASS STATISTICS")
    print("-"*120)
    print(f"{'Class':<15}{'Total':>10}{'Train':>10}{'Valid':>10}{'Test':>10}{'% of Total':>12}{'Avg Size':>10}{'Avg Angle':>12}")
    print("-"*120)

    for cls_name in sorted(dfb['class_name'].unique()):
        cls_data = dfb[dfb['class_name'] == cls_name]
        total = len(cls_data)
        train_count = len(cls_data[cls_data['split'] == 'train'])
        valid_count = len(cls_data[cls_data['split'] == 'valid'])
        test_count = len(cls_data[cls_data['split'] == 'test'])
        pct = (total / len(dfb) * 100)
        avg_size = cls_data['area'].mean()
        avg_angle = cls_data['angle_deg'].mean()

        print(f"{cls_name:<15}{total:>10,}{train_count:>10,}{valid_count:>10,}{test_count:>10,}{pct:>11.2f}%{avg_size:>10.1f}{avg_angle:>12.1f}")
    print("-"*120)

    # 4. CLASS DISTRIBUTION SUMMARY
    print("\n[4] CLASS DISTRIBUTION SUMMARY")
    print("-"*120)
    class_counts = dfb['class_name'].value_counts().sort_index()
    total_ann = len(dfb)
    cumulative = 0

    print(f"{'Class ID':<12}{'Class Name':<20}{'Count':>12}{'Percentage':>12}{'Cumulative %':>14}")
    print("-"*120)

    for cls_name, count in class_counts.items():
        pct = (count / total_ann * 100)
        cumulative += pct
        cls_id = next((k for k, v in class_names.items() if v == cls_name), "?")
        print(f"{str(cls_id):<12}{cls_name:<20}{count:>12,}{pct:>11.2f}%{cumulative:>12.2f}%")
    print("-"*120)

    # 5. IMAGE STATISTICS PER SPLIT
    print("\n[5] IMAGE-LEVEL STATISTICS PER SPLIT")
    print("-"*120)
    print(f"{'Split':<12}{'Images':>10}{'Min Objs':>12}{'Max Objs':>12}{'Mean Objs':>12}{'Median':>10}{'Std Dev':>10}")
    print("-"*120)

    for split in ['train', 'valid', 'test']:
        split_data = dfi[dfi['split'] == split]['n_objects']
        if len(split_data) > 0:
            print(f"{split:<12}{len(split_data):>10,}{split_data.min():>12,}{split_data.max():>12,}"
                  f"{split_data.mean():>12.2f}{split_data.median():>10.1f}{split_data.std():>10.2f}")
    print("-"*120)

    # Overall
    print(f"{'OVERALL':<12}{len(dfi):>10,}{dfi['n_objects'].min():>12,}{dfi['n_objects'].max():>12,}"
          f"{dfi['n_objects'].mean():>12.2f}{dfi['n_objects'].median():>10.1f}{dfi['n_objects'].std():>10.2f}")
    print("="*120)

# ================= CREATE HEATMAPS =================

def create_spatial_heatmaps(stats, grid_size=100):
    dfb = stats['df_boxes']

    if dfb.empty:
        print("No data for heatmaps")
        return

    fig, axes = plt.subplots(1, 3, figsize=(18, 6))
    cmap = LinearSegmentedColormap.from_list('custom', ['#ADD8E6', '#FFA500', '#FF4500'], N=256)

    splits = ['train', 'valid', 'test']
    titles = ['(a) Training Set', '(b) Validation Set', '(c) Test Set']

    for ax, split, title in zip(axes, splits, titles):
        split_data = dfb[dfb['split'] == split]

        if split_data.empty:
            ax.text(0.5, 0.5, f'No {split} data', ha='center', va='center', transform=ax.transAxes)
            ax.set_title(f'{title}\n(No data)')
            continue

        x = split_data['x_norm'].values
        y = split_data['y_norm'].values
        heatmap, xedges, yedges = np.histogram2d(x, y, bins=grid_size, range=[[0, 1], [0, 1]])

        extent = [0, 1, 0, 1]
        im = ax.imshow(heatmap.T, extent=extent, origin='lower', cmap=cmap, aspect='auto')
        plt.colorbar(im, ax=ax, label='# annotations per cell')

        n_instances = len(split_data)
        heatmap_flat = heatmap.flatten()
        nonzero = heatmap_flat[heatmap_flat > 0]
        if len(nonzero) > 0:
            q1, median, q3 = np.percentile(nonzero, [25, 50, 75])
            min_val, max_val = int(nonzero.min()), int(nonzero.max())
            legend_text = f"Legend (# per grid cell): Min {min_val} | Q1 {q1:.0f} | Median {median:.0f} | Q3 {q3:.0f} | Max {max_val}"
        else:
            legend_text = "No annotations"

        ax.set_title(f'{title}\nGrid {grid_size}x{grid_size} • Instances: {n_instances:,}', fontsize=10, pad=10)
        ax.set_xlabel('Normalized X')
        ax.set_ylabel('Normalized Y')
        ax.text(0.5, -0.15, legend_text, ha='center', va='center', transform=ax.transAxes,
               fontsize=8, bbox=dict(boxstyle='round', facecolor='wheat', alpha=0.5))

    plt.suptitle('Spatial Distribution of Object Centers', fontsize=14, fontweight='bold', y=1.02)
    plt.tight_layout()
    plt.show()

# ================= QUANTITATIVE PLOTS =================
def plot_quantitative(stats):
    dfb = stats['df_boxes']
    dfi = stats['df_images']

    if dfb.empty:
        print("No boxes found")
        return

    plt.figure(figsize=(18, 12))

    # 1. Class distribution - FIXED palette warning
    plt.subplot(2, 3, 1)
    class_counts = dfb['class_name'].value_counts()
    sns.barplot(x=class_counts.values, y=class_counts.index, hue=class_counts.index,
                palette='viridis', legend=False)
    plt.title('Annotations per Class')
    plt.xlabel('Count')
    plt.tight_layout()

    # 2. Objects per image
    plt.subplot(2, 3, 2)
    sns.histplot(dfi['n_objects'], bins=20, kde=True, color='steelblue')
    plt.title('Objects per Image')
    plt.xlabel('Count')

    # 3. Box area (log)
    plt.subplot(2, 3, 3)
    sns.histplot(np.log10(dfb['area']+1), bins=30, color='coral')
    plt.title('Log(Box Area)')
    plt.xlabel('log10(area)')

    # 4. Aspect ratio
    plt.subplot(2, 3, 4)
    sns.kdeplot(data=dfb, x='aspect_ratio', fill=True, color='green')
    plt.title('Aspect Ratio (W/H)')
    plt.xlabel('Ratio')

    # 5. Angle distribution
    plt.subplot(2, 3, 5)
    sns.histplot(data=dfb, x='angle_deg', bins=36, kde=True, color='purple')
    plt.title('Rotation Angle')
    plt.xlabel('Degrees')
    plt.xticks([0, 45, 90, 135, 180])

    # 6. Angle by class
    if dfb['class_name'].nunique() > 1:
        plt.subplot(2, 3, 6)
        sns.boxplot(data=dfb, x='class_name', y='angle_deg')
        plt.title('Angle by Class')
        plt.xticks(rotation=45)

    plt.suptitle("Dataset Quantitative Analytics", fontsize=14, fontweight='bold')
    plt.tight_layout()
    plt.show()

# ================= QUALITATIVE VISUALIZATION =================
def plot_qualitative(data_root, stats, n=6, split='valid'):
    img_dir = os.path.join(data_root, split, "images")
    lbl_dir = os.path.join(data_root, split, "labels")
    imgs = glob.glob(os.path.join(img_dir, "*.jpg")) + glob.glob(os.path.join(img_dir, "*.png"))
    if not imgs:
        return

    sampled = np.random.choice(imgs, min(n, len(imgs)), replace=False)
    fig, axes = plt.subplots(2, 3, figsize=(20, 12))

    for ax, img_path in zip(axes.flatten(), sampled):
        img = cv2.imread(img_path)
        if img is None:
            continue
        rgb = cv2.cvtColor(img, cv2.COLOR_BGR2RGB)
        h, w = img.shape[:2]

        lbl_path = os.path.join(lbl_dir, os.path.basename(img_path).rsplit('.',1)[0] + ".txt")
        boxes = parse_polygon_label(lbl_path, w, h)

        for b in boxes:
            pts = b['corners_px'].astype(np.int32)
            cv2.polylines(rgb, [pts], True, (0, 255, 0), 2)
            name = stats['class_names'].get(b['class'], f"C{b['class']}")
            cv2.putText(rgb, name, (pts[0][0], pts[0][1]-10),
                       cv2.FONT_HERSHEY_SIMPLEX, 0.5, (0, 255, 0), 2)
            cv2.circle(rgb, (int(b['x_center']), int(b['y_center'])), 3, (255, 0, 0), -1)

        ax.imshow(rgb)
        ax.set_title(f"{os.path.basename(img_path)}\n{len(boxes)} objs")
        ax.axis('off')

    for i in range(len(sampled), 6):
        axes.flatten()[i].axis('off')
    plt.suptitle("Qualitative Samples (Polygon OBB)", fontsize=14, fontweight='bold')
    plt.tight_layout()
    plt.show()

# ================= EXPORT TO CSV =================
def export_statistics(stats, output_dir="./dataset_analysis"):
    os.makedirs(output_dir, exist_ok=True)
    stats['df_boxes'].to_csv(f"{output_dir}/box_annotations.csv", index=False)
    stats['df_images'].to_csv(f"{output_dir}/image_statistics.csv", index=False)

    # Per-class per-split
    dfb = stats['df_boxes']
    class_split_pivot = pd.crosstab(dfb['class_name'], dfb['split'])
    class_split_pivot['Total'] = class_split_pivot.sum(axis=1)
    class_split_pivot.to_csv(f"{output_dir}/class_per_split.csv")

    # Class statistics
    class_stats = dfb.groupby('class_name').agg({
        'width': ['mean', 'std', 'min', 'max'],
        'height': ['mean', 'std', 'min', 'max'],
        'area': ['mean', 'median', 'std'],
        'angle_deg': ['mean', 'std', 'min', 'max', 'median'],
        'aspect_ratio': ['mean', 'median', 'std']
    }).round(3)
    class_stats.columns = ['_'.join(col).strip() for col in class_stats.columns.values]
    class_stats.to_csv(f"{output_dir}/class_statistics.csv")

    print(f"\nExported statistics to: {output_dir}/")

# ================= MAIN RUN =================
def run_complete_analysis(data_root, n_samples=6, grid_size=100):
    print("Analyzing dataset (9-value polygon format)...")
    stats = analyze_dataset(data_root)

    if stats['df_boxes'].empty:
        print("No boxes found. Check paths.")
        return None

    # 1. Print comprehensive tables
    print_tabular_stats(stats)

    # 2. Quantitative plots
    print("\nGenerating quantitative plots...")
    plot_quantitative(stats)

    # 3. Spatial heatmaps
    print("\nGenerating spatial distribution heatmaps...")
    create_spatial_heatmaps(stats, grid_size=grid_size)

    # 4. Qualitative samples
    print("\nGenerating qualitative samples...")
    plot_qualitative(data_root, stats, n_samples)

    # 5. Export
    print("\nExporting statistics to CSV...")
    export_statistics(stats)

    print("\nAnalysis complete!")
    return stats

# ================= EXECUTE =================
results = run_complete_analysis(DATA_ROOT, N_SAMPLES, grid_size=100)
