# Supplementary material for: UAV-OBB: An aerial urban vehicle dataset with oriented bounding boxes for remote sensing object detection in smart cities
Source: Data Brief. 2026 Mar 25;66:112710. doi: 10.1016/j.dib.2026.112710 (PMC13092195; doi:10.1016/j.dib.2026.112710)
Supplement: Supplementary file 3 [file mmc3.zip › UAV-OBB Heatmaps and tabluar stats.py]

import os, cv2, glob, yaml, math
import numpy as np, pandas as pd
import matplotlib.pyplot as plt
import seaborn as sns
from matplotlib.colors import LinearSegmentedColormap
import warnings
warnings.filterwarnings('ignore')

# ================= CONFIG =================
DATA_ROOT = "/content/dataset/UAV-OBB"
N_SAMPLES = 6
# ===========================================

# ================= PARSE 9-VALUE POLYGON LABELS =================
def parse_polygon_label(label_path, img_w, img_h):
    boxes = []
    if not os.path.exists(label_path):
        return boxes
    with open(label_path, 'r') as f:
        for line in f:
            parts = list(map(float, line.strip().split()))
            if len(parts) != 9:
                continue
            cls = int(parts[0])
            pts = np.array([
                [parts[1]*img_w, parts[2]*img_h],
                [parts[3]*img_w, parts[4]*img_h],
                [parts[5]*img_w, parts[6]*img_h],
                [parts[7]*img_w, parts[8]*img_h]
            ], dtype=np.float32)
            center = pts.mean(axis=0)
            edge_vec = pts[1] - pts[0]
            angle_rad = math.atan2(edge_vec[1], edge_vec[0])
            angle_deg = np.degrees(angle_rad) % 180
            width = np.linalg.norm(pts[1] - pts[0])
            height = np.linalg.norm(pts[2] - pts[1])
            if height > width:
                width, height = height, width
                angle_deg = (angle_deg + 90) % 180
            boxes.append({
                'class': cls, 'corners_px': pts,
                'x_center': center[0], 'y_center': center[1],
                'width': width, 'height': height,
                'angle_deg': angle_deg, 'area': width * height,
                'aspect_ratio': width / max(height, 1)
            })
    return boxes

# ================= LOAD DATASET STATS =================
def analyze_dataset(data_root):
    stats = {'box_stats': [], 'image_stats': [], 'class_names': {}}
    yaml_path = os.path.join(data_root, "data.yaml")
    if os.path.exists(yaml_path):
        with open(yaml_path, 'r') as f:
            data = yaml.safe_load(f)
            stats['class_names'] = data.get('names', {})

    for split in ['train', 'valid', 'test']:
        img_dir = os.path.join(data_root, split, "images")
        lbl_dir = os.path.join(data_root, split, "labels")
        if not os.path.exists(img_dir): continue

        for img_path in glob.glob(os.path.join(img_dir, "*.jpg")) + glob.glob(os.path.join(img_dir, "*.png")):
            img = cv2.imread(img_path)
            if img is None: continue
            h, w = img.shape[:2]
            lbl_path = os.path.join(lbl_dir, os.path.basename(img_path).rsplit('.',1)[0] + ".txt")
            boxes = parse_polygon_label(lbl_path, w, h)

            stats['image_stats'].append({
                'split': split, 'image': os.path.basename(img_path),
                'width': w, 'height': h, 'n_objects': len(boxes)
            })

            for b in boxes:
                stats['box_stats'].append({
                    'split': split, 'class': b['class'],
                    'class_name': stats['class_names'].get(b['class'], f"C{b['class']}"),
                    'width': b['width'], 'height': b['height'],
                    'area': b['area'], 'aspect_ratio': b['aspect_ratio'],
                    'angle_deg': b['angle_deg'],
                    'x_center': b['x_center'], 'y_center': b['y_center'],
                    'x_norm': b['x_center'] / w,
                    'y_norm': b['y_center'] / h
                })

    stats['df_boxes'] = pd.DataFrame(stats['box_stats'])
    stats['df_images'] = pd.DataFrame(stats['image_stats'])
    return stats

# ================= PRINT COMPREHENSIVE TABLES =================
def print_dataset_tables(stats):
    dfb = stats['df_boxes']
    dfi = stats['df_images']

    print("\n" + "="*130)
    print(" " * 50 + "DATASET COMPOSITION REPORT")
    print("="*130)

    # TABLE 1: IMAGE COUNTS PER SPLIT
    print("\n[TABLE 1] NUMBER OF IMAGES PER DATASET SPLIT")
    print("-"*130)
    print(f"{'Split':<20}{'Number of Images':>25}{'Percentage of Total':>30}{'Total Annotations':>25}")
    print("-"*130)

    total_images = len(dfi)
    for split in ['train', 'valid', 'test']:
        split_images = dfi[dfi['split'] == split]
        n_imgs = len(split_images)
        n_anns = split_images['n_objects'].sum()
        pct = (n_imgs / total_images * 100) if total_images > 0 else 0
        print(f"{split.upper():<20}{n_imgs:>25,}{pct:>29.2f}%{n_anns:>25,}")
    print("-"*130)
    print(f"{'TOTAL':<20}{total_images:>25,}{'100.00':>29}%{len(dfb):>25,}")
    print("="*130)

    # TABLE 2: ANNOTATIONS PER CLASS PER SPLIT (THE KEY TABLE)
    print("\n[TABLE 2] ANNOTATIONS PER CLASS FOR EACH DATASET SPLIT")
    print("-"*130)
    print(f"{'Class Name':<20}{'Train':>15}{'Valid':>15}{'Test':>15}{'Total':>15}{'% of Total':>15}{'% in Train':>15}{'% in Valid':>15}{'% in Test':>15}")
    print("-"*130)

    # Create pivot table
    pivot = pd.crosstab(dfb['class_name'], dfb['split'], margins=True, margins_name='TOTAL')

    total_annotations = len(dfb)
    for cls_name in sorted(dfb['class_name'].unique()):
        cls_data = dfb[dfb['class_name'] == cls_name]
        train_count = len(cls_data[cls_data['split'] == 'train'])
        valid_count = len(cls_data[cls_data['split'] == 'valid'])
        test_count = len(cls_data[cls_data['split'] == 'test'])
        total = len(cls_data)

        pct_total = (total / total_annotations * 100)
        pct_train = (train_count / total * 100) if total > 0 else 0
        pct_valid = (valid_count / total * 100) if total > 0 else 0
        pct_test = (test_count / total * 100) if total > 0 else 0

        print(f"{cls_name:<20}{train_count:>15,}{valid_count:>15,}{test_count:>15,}"
              f"{total:>15,}{pct_total:>14.2f}%{pct_train:>14.2f}%{pct_valid:>14.2f}%{pct_test:>14.2f}%")

    # Add totals row
    print("-"*130)
    train_total = len(dfb[dfb['split'] == 'train'])
    valid_total = len(dfb[dfb['split'] == 'valid'])
    test_total = len(dfb[dfb['split'] == 'test'])
    print(f"{'TOTAL':<20}{train_total:>15,}{valid_total:>15,}{test_total:>15,}"
          f"{total_annotations:>15,}{'100.00':>14}%{'':>14}{'':>14}{'':>14}")
    print("="*130)

    # TABLE 3: DETAILED BREAKDOWN WITH IMAGE COUNTS
    print("\n[TABLE 3] IMAGES AND ANNOTATIONS PER SPLIT (PER CLASS)")
    print("-"*130)
    print(f"{'Split':<12}{'Images':>10}{'Class':<20}{'Annotations':>15}{'Avg per Image':>18}{'% of Split Ann':>18}")
    print("-"*130)

    for split in ['train', 'valid', 'test']:
        split_data = dfi[dfi['split'] == split]
        n_images = len(split_data)
        split_boxes = dfb[dfb['split'] == split]
        total_split_anns = len(split_boxes)

        # Print split header
        print(f"\n{split.upper():<12}{n_images:>10}")
        print("-" * 75)

        for cls_name in sorted(split_boxes['class_name'].unique()):
            cls_anns = len(split_boxes[split_boxes['class_name'] == cls_name])
            avg_per_img = cls_anns / n_images if n_images > 0 else 0
            pct_of_split = (cls_anns / total_split_anns * 100) if total_split_anns > 0 else 0
            print(f"{'':<12}{'':>10}{cls_name:<20}{cls_anns:>15,}{avg_per_img:>18.2f}{pct_of_split:>17.2f}%")

        print(f"{'':<12}{'':>10}{'SUBTOTAL':<20}{total_split_anns:>15,}{'':>18}{'100.00':>17}%")

    print("\n" + "="*130)

    # TABLE 4: SUMMARY STATISTICS
    print("\n[TABLE 4] DATASET SUMMARY STATISTICS")
    print("-"*130)
    print(f"{'Metric':<50}{'Value':>40}")
    print("-"*130)
    print(f"{'Total number of images':<50}{len(dfi):>40,}")
    print(f"{'Total number of annotations':<50}{len(dfb):>40,}")
    print(f"{'Number of classes':<50}{dfb['class_name'].nunique():>40}")
    print(f"{'Average annotations per image':<50}{dfi['n_objects'].mean():>40.2f}")
    print(f"{'Median annotations per image':<50}{dfi['n_objects'].median():>40.1f}")
    print(f"{'Min annotations in single image':<50}{dfi['n_objects'].min():>40,}")
    print(f"{'Max annotations in single image':<50}{dfi['n_objects'].max():>40,}")
    print("="*130)

# ================= CREATE HEATMAPS (EXACT STYLE) =================
def create_professional_heatmaps(stats, grid_size=100):
    """Create heatmaps exactly like the example"""
    dfb = stats['df_boxes']

    if dfb.empty:
        print("No data for heatmaps")
        return

    # Create figure with 3 subplots - wider layout
    fig, axes = plt.subplots(1, 3, figsize=(21, 7))

    # Use the same colormap style (blue to red through white/orange)
    from matplotlib.colors import LinearSegmentedColormap
    colors = ['#FFFFFF', '#D4E6F1', '#A9CCE3', '#85C1E9', '#5DADE2',
              '#F9E79F', '#F7DC6F', '#F4D03F', '#F1C40F',
              '#F5B7B1', '#F1948A', '#EC7063', '#E74C3C', '#C0392B']
    cmap = LinearSegmentedColormap.from_list('custom_heatmap', colors, N=256)

    splits = ['train', 'valid', 'test']

    for idx, (ax, split) in enumerate(zip(axes, splits)):
        split_data = dfb[dfb['split'] == split]

        if split_data.empty:
            ax.text(0.5, 0.5, f'No {split} data', ha='center', va='center', transform=ax.transAxes)
            ax.set_title(f'Grid {grid_size}x{grid_size} • Instances counted: 0', fontsize=10, pad=10)
            continue

        # Get normalized coordinates
        x = split_data['x_norm'].values
        y = split_data['y_norm'].values

        # Create 2D histogram
        heatmap, xedges, yedges = np.histogram2d(x, y, bins=grid_size, range=[[0, 1], [0, 1]])

        # Display heatmap with proper extent
        extent = [0, 1, 0, 1]
        im = ax.imshow(heatmap.T, extent=extent, origin='lower', cmap=cmap, aspect='auto', interpolation='gaussian')

        # Add colorbar
        cbar = plt.colorbar(im, ax=ax, shrink=0.95, pad=0.02)
        cbar.set_label('# annotations per cell', rotation=270, labelpad=25, fontsize=9, fontweight='normal')
        cbar.ax.tick_params(labelsize=8)

        # Count instances
        n_instances = len(split_data)

        # Calculate statistics
        heatmap_flat = heatmap.flatten()
        nonzero = heatmap_flat[heatmap_flat > 0]
        if len(nonzero) > 0:
            min_val = int(nonzero.min())
            q1 = np.percentile(nonzero, 25)
            median = np.percentile(nonzero, 50)
            q3 = np.percentile(nonzero, 75)
            max_val = int(nonzero.max())
            legend_text = f"Legend (# per grid cell): Min {min_val} | Q1 {q1:.0f} | Median {median:.0f} | Q3 {q3:.0f} | Max {max_val}"
        else:
            legend_text = "No annotations"

        # Title - EXACT format from example
        ax.set_title(f'Grid {grid_size}x{grid_size} • Instances counted: {n_instances:,}',
                    fontsize=10, pad=10, fontweight='normal')

        # Remove axis ticks
        ax.set_xticks([])
        ax.set_yticks([])

        # Add legend text at bottom
        ax.text(0.5, -0.08, legend_text, ha='center', va='center', transform=ax.transAxes,
               fontsize=7, fontweight='normal')

    # Adjust layout
    plt.tight_layout()
    plt.show()

    # Print statistics
    print("\n" + "="*100)
    print("HEATMAP STATISTICS")
    print("="*100)
    for split in splits:
        split_data = dfb[dfb['split'] == split]
        if not split_data.empty:
            x = split_data['x_norm'].values
            y = split_data['y_norm'].values
            heatmap, _, _ = np.histogram2d(x, y, bins=grid_size, range=[[0, 1], [0, 1]])
            nonzero = heatmap[heatmap > 0]
            print(f"\n{split.upper():8s}: {len(split_data):6,} objects")
            if len(nonzero) > 0:
                print(f"         Grid cells with objects: {(heatmap > 0).sum()}/{grid_size**2}")
                print(f"         Min: {nonzero.min():4.0f} | Q1: {np.percentile(nonzero, 25):6.1f} | "
                      f"Median: {np.median(nonzero):6.1f} | Q3: {np.percentile(nonzero, 75):6.1f} | "
                      f"Max: {nonzero.max():4.0f}")
    print("="*100)

# ================= EXPORT TO CSV =================
def export_statistics(stats, output_dir="./dataset_analysis"):
    os.makedirs(output_dir, exist_ok=True)

    # 1. All annotations
    stats['df_boxes'].to_csv(f"{output_dir}/box_annotations.csv", index=False)

    # 2. Image statistics
    stats['df_images'].to_csv(f"{output_dir}/image_statistics.csv", index=False)

    # 3. Per-class per-split breakdown
    dfb = stats['df_boxes']
    pivot = pd.crosstab(dfb['class_name'], dfb['split'])
    pivot['Total'] = pivot.sum(axis=1)
    pivot.to_csv(f"{output_dir}/class_per_split.csv")

    # 4. Detailed class statistics
    class_stats = dfb.groupby('class_name').agg({
        'width': ['mean', 'std', 'min', 'max'],
        'height': ['mean', 'std', 'min', 'max'],
        'area': ['mean', 'median', 'std'],
        'angle_deg': ['mean', 'std', 'min', 'max', 'median'],
        'aspect_ratio': ['mean', 'median', 'std']
    }).round(3)
    class_stats.columns = ['_'.join(col).strip() for col in class_stats.columns.values]
    class_stats.to_csv(f"{output_dir}/class_statistics.csv")

    # 5. Summary report
    with open(f"{output_dir}/summary.txt", 'w') as f:
        f.write(f"Total Images: {len(stats['df_images']):,}\n")
        f.write(f"Total Annotations: {len(stats['df_boxes']):,}\n")
        f.write(f"Number of Classes: {stats['df_boxes']['class_name'].nunique()}\n")
        f.write(f"\nPer Split:\n")
        for split in ['train', 'valid', 'test']:
            split_data = stats['df_images'][stats['df_images']['split'] == split]
            f.write(f"  {split}: {len(split_data)} images, {split_data['n_objects'].sum():,} annotations\n")

    print(f"\nExported all statistics to: {output_dir}/")

# ================= MAIN RUN =================
def run_complete_analysis(data_root, n_samples=6, grid_size=100):
    print("Analyzing dataset (9-value polygon format)...")
    stats = analyze_dataset(data_root)

    if stats['df_boxes'].empty:
        print("No boxes found. Check paths.")
        return None

    # 1. Print comprehensive tables
    print_dataset_tables(stats)

    # 2. Create professional heatmaps
    print("\nGenerating professional heatmaps...")
    create_professional_heatmaps(stats, grid_size=grid_size)

    # 3. Export to CSV
    print("\nExporting statistics to CSV...")
    export_statistics(stats)

    print("\nAnalysis complete!")
    return stats

# ================= EXECUTE =================
results = run_complete_analysis(DATA_ROOT, N_SAMPLES, grid_size=100)
